# Supplementary material for: Flaxseed Lignan Alleviates the Paracetamol-Induced Hepatotoxicity Associated with Regulation of Gut Microbiota and Serum Metabolome
Source: Nutrients. 2024 Jan 18;16(2):295. doi: 10.3390/nu16020295 (PMC10821007; doi:10.3390/nu16020295)
Supplement: Supplementary file 1 [file nutrients-16-00295-s001.zip]

Archive with 1 entries (1 files):
- nutrients-2733253-supplementary.pdf
